# Supplementary material for: Contributions of the Left and the Right Hemispheres on Language-Induced Grip Force Modulation of the Left Hand in Unimanual Tasks
Source: Medicina (Kaunas). 2019 Oct 6;55(10):674. doi: 10.3390/medicina55100674 (PMC6843471; doi:10.3390/medicina55100674)
Supplement: Supplementary file 1 [file medicina-55-00674-s001.zip]

Archive with 3 entries (3 files):
- Contributions Left Right - Spreadsheet S1 - Dataset.xlsx
- Contributions Left Right - Table S1 - Playlists.pdf
- Contributions Left Right - Table S2 - Word list.pdf
